# Supplementary material for: Assessing the role of statin therapy in bladder cancer: evidence from a Mendelian Randomization study
Source: Front Pharmacol. 2024 Jul 19;15:1427318. doi: 10.3389/fphar.2024.1427318 (PMC11294080; doi:10.3389/fphar.2024.1427318)
Supplement: Supplementary file 3 [file Table1.XLSX]

## Sheet: Supplementary Table 1
Supplementary Table 1 Details of instrumental variables utilized in the MR analysis of atorvastatin use on bladder cancer.
SNP	Chr	Pos	Effect allele	Other allele	Exposure (Atorvastatin use)				Outcome (Bladder cancer)			Proxy SNP	Proxy effect allele	Proxy other allele
					Beta	SE	P-value	F-statistics	Beta	SE	P-value
rs10455872	6	161010118	G	A	0.00873983	0.000655603	1.50003e-40	177.715	0.0371	0.1035	0.7202	-	-	-
rs1169288	12	121416650	C	A	0.00250052	0.000382077	6.00067e-11	42.8311	-0.0269	0.0452	0.552199	-	-	-
rs117113213	20	39165692	A	G	0.00608886	0.00100561	1.40001e-09	36.6617	0.1462	0.0885	0.0985099	-	-	-
rs12260037	10	114791490	T	C	0.00217456	0.000392109	2.90001e-08	30.756	-0.0561	0.0561	0.3175	-	-	-
rs12748266	1	55494017	C	T	-0.00273878	0.000436208	3.40001e-10	39.4209	-0.0224	0.0555	0.686099	-	-	-
rs12916	5	74656539	C	T	0.00291411	0.000360716	6.4998e-16	65.2651	0.0144	0.0436	0.740901	-	-	-
rs13022873	2	27825715	C	A	0.00277076	0.000404878	7.70016e-12	46.8327	0.0312	0.0485	0.5194	rs12467476	C	T
rs17411168	8	19855600	C	T	-0.0024753	0.000400203	6.19998e-10	38.2556	0.0621	0.05	0.2141	-	-	-
rs2519093	9	136141870	T	C	0.00254307	0.000455223	2.30001e-08	31.2082	0.0874	0.0543	0.1077	-	-	-
rs2569550	19	11228745	C	T	0.00255037	0.000360519	1.50003e-12	50.0438	-0.0654	0.0445	0.142	-	-	-
rs28601761	8	126500031	G	C	-0.00389684	0.000362357	5.70033e-27	115.652	0.0438	0.044	0.3186	-	-	-
rs2927472	19	45349369	C	T	0.00342869	0.000481073	1e-12	50.7966	0.0834	0.0805	0.3004	-	-	-
rs34468875	2	21383353	T	C	0.00318151	0.000356593	4.60045e-19	79.6014	-0.0634	0.0459	0.1675	-	-	-
rs429358	19	45411941	C	T	0.0071186	0.000489615	6.79986e-48	211.388	-0.0604	0.0577	0.2951	-	-	-
rs4299376	2	44072576	T	G	-0.00318007	0.000377978	4.00037e-17	70.7848	-0.0813	0.0525	0.1216	-	-	-
rs4915853	1	63191577	A	C	0.00214608	0.000359947	2.5e-09	35.548	0.0572	0.0451	0.2052	-	-	-
rs56130071	7	21598753	C	G	0.00242332	0.000430096	1.79999e-08	31.7461	0.0265	0.0528	0.616401	-	-	-
rs58542926	19	19379549	T	C	-0.00398551	0.000672915	3.2e-09	35.079	0.0386	0.0899	0.667699	-	-	-
rs6093446	20	39780932	A	G	0.00224278	0.000390397	9.20005e-09	33.0035	0.0114	0.0501	0.8198	-	-	-
rs61194703	19	11192193	T	A	-0.00667266	0.000546065	2.39994e-34	149.317	0.1098	0.0723	0.1289	-	-	-
rs629301	1	109818306	T	G	0.00576275	0.000424926	6.70039e-42	183.922	-0.1455	0.0531	0.00618301	-	-	-
rs964184	11	116648917	C	G	-0.00605927	0.000519301	1.9002e-31	136.145	0.0395	0.0612	0.5181	-	-	-

## Sheet: Supplementary Table 2
Supplementary Table 2 Details of instrumental variables utilized in the MR analysis of simvastatin use on bladder cancer.
SNP	Chr	Pos	Effect allele	Other allele	Exposure (Simvastatin use)				Outcome (Bladder cancer)			Proxy SNP	Proxy effect allele	Proxy other allele
					Beta	SE	P-value	F-statistics	Beta	SE	P-value
rs1081105	19	45412955	C	A	0.0134163	0.00199809	1.9002e-11	45.0853	-0.0638	0.1484	0.6671	-	-	-
rs10857147	4	81181072	T	A	0.00447243	0.000723471	6.29999e-10	38.216	0.0221	0.0468	0.6374	-	-	-
rs112552009	19	11193091	G	T	-0.0151591	0.0010128	1.20005e-50	224.027	0.1098	0.0723	0.129	-	-	-
rs11570891	8	19822810	T	C	-0.00648241	0.00105992	9.59997e-10	37.4048	0.0655	0.0747	0.3808	-	-	-
rs11591147	1	55505647	T	G	-0.0297996	0.00249708	7.89951e-33	142.415	-0.0328	0.1213	0.7866	-	-	-
rs11601507	11	5701074	A	C	0.007686	0.00127059	1.5e-09	36.5923	-0.0418	0.0812	0.6067	-	-	-
rs117733303	6	160922870	G	A	0.0160565	0.00243107	4.00037e-11	43.6221	0.2043	0.1999	0.3068	-	-	-
rs1260326	2	27730940	C	T	-0.00391959	0.000668235	4.49997e-09	34.4051	-0.0172	0.0455	0.705399	-	-	-
rs12740374	1	109817590	T	G	-0.0118904	0.000787483	1.59993e-51	227.987	0.1461	0.0532	0.00599805	-	-	-
rs12916	5	74656539	C	T	0.00500817	0.000667588	6.29941e-14	56.2783	0.0144	0.0436	0.740901	-	-	-
rs13167071	5	156373637	C	G	0.00389746	0.000682569	1.09999e-08	32.6039	0.0172	0.0464	0.711001	-	-	-
rs1367117	2	21263900	A	G	0.00810706	0.000692137	1.10002e-31	137.196	-0.0716	0.0483	0.1382	-	-	-
rs1421085	16	53800954	C	T	0.00495617	0.000666716	1.10002e-13	55.26	0.0613	0.0439	0.1626	-	-	-
rs1831733	9	22076795	C	T	0.00507061	0.000657246	1.20005e-14	59.5202	-0.0457	0.0436	0.2938	rs10757271	G	A
rs2207132	20	39142516	A	G	0.0131506	0.0018204	5.00035e-13	52.1864	0.1402	0.0885	0.1132	-	-	-
rs2618567	20	17844492	T	G	-0.00407181	0.000690085	3.59998e-09	34.8153	0.0049	0.0462	0.9162	-	-	-
rs2673134	2	227145757	G	A	0.00425207	0.000679671	3.89996e-10	39.1384	-0.0083	0.0445	0.8513	-	-	-
rs2737231	8	116650219	G	A	-0.00394217	0.00071389	3.29997e-08	30.4936	-0.0255	0.0451	0.5715	-	-	-
rs2738447	19	11227480	C	A	0.00543093	0.000666509	3.69999e-16	66.3952	-0.0639	0.0444	0.1504	-	-	-
rs2980888	8	126507308	C	T	-0.0078266	0.000712484	4.49987e-28	120.669	-0.0138	0.0491	0.7787	-	-	-
rs3104415	6	32582577	C	A	0.00411264	0.000691773	2.80001e-09	35.3439	-0.0412	0.0529	0.4361	-	-	-
rs3127580	6	160710851	T	C	0.00530494	0.000902532	4.20001e-09	34.549	-0.0743	0.0654	0.2555	-	-	-
rs34042070	16	72101525	G	C	0.00541634	0.000840626	1.2e-10	41.5151	0.0145	0.0542	0.789	-	-	-
rs35198068	10	114754784	C	T	0.00583448	0.000720071	5.40008e-16	65.6529	-0.0844	0.0538	0.1166	-	-	-
rs4299376	2	44072576	T	G	-0.00679804	0.000699458	2.49977e-22	94.4592	-0.0813	0.0525	0.1216	-	-	-
rs4360309	8	126523523	T	C	0.003777	0.000666246	1.40001e-08	32.1384	-0.062	0.0437	0.156	-	-	-
rs57180587	8	18269581	T	A	0.0069055	0.000927663	9.79941e-14	55.4128	-0.1711	0.0563	0.00236102	-	-	-
rs58542926	19	19379549	T	C	-0.00835893	0.00124536	1.9002e-11	45.0517	0.0386	0.0899	0.667699	-	-	-
rs635634	9	136155000	T	C	0.00637563	0.000845081	4.49987e-14	56.918	0.0934	0.0547	0.0873494	-	-	-
rs645040	3	135926622	T	G	0.00465077	0.000780483	2.5e-09	35.5077	-0.0659	0.0606	0.2764	-	-	-
rs693668	1	55521109	A	G	0.00412709	0.000685971	1.79999e-09	36.1973	-0.0185	0.0439	0.673301	-	-	-
rs7412	19	45412079	T	C	-0.0257363	0.00120546	3.89942e-101	455.813	-0.1452	0.0941	0.1228	-	-	-
rs74617384	6	160997118	T	A	0.0111719	0.00121417	3.50026e-20	84.6633	0.0373	0.1036	0.719	-	-	-
rs7513688	1	6652745	A	G	0.00382049	0.000684108	2.30001e-08	31.1881	-0.0655	0.0459	0.1536	-	-	-
rs76895963	12	4384844	G	T	-0.0144249	0.00253424	1.29999e-08	32.3989	-0.1397	0.1323	0.291	-	-	-
rs79598313	1	27284913	T	C	0.0124851	0.00216735	8.40001e-09	33.1838	0.0079	0.1228	0.9489	-	-	-
rs8126001	20	62712053	T	C	-0.00362569	0.000656597	3.40001e-08	30.4918	0.0284	0.0436	0.515	rs8121509	C	T
rs9368222	6	20686996	A	C	0.00456035	0.000743334	8.50002e-10	37.6382	-0.0606	0.046	0.188	-	-	-
rs964184	11	116648917	C	G	-0.0110507	0.000961124	1.39991e-30	132.197	0.0395	0.0612	0.5181	-	-	-

## Sheet: Supplementary Table 3
Supplementary Table 3 Details of instrumental variables utilized in the MR analysis of rosuvastatin use on bladder cancer.
SNP	Chr	Pos	Effect allele	Other allele	Exposure (Rosuvastatin use)				Outcome (Bladder cancer)			Proxy SNP	Proxy effect allele	Proxy other allele
					Beta	SE	P-value	F-statistics	Beta	SE	P-value
rs12740374	1	109817590	T	G	-0.00128416	0.000196453	6.29941e-11	42.7288	0.1461	0.0532	0.00599805	-	-	-
rs17248783	19	11210314	A	G	-0.00155286	0.000247471	3.50002e-10	39.3746	0.0799	0.0723	0.2694	-	-	-
rs2954038	8	126507389	A	C	-0.00117347	0.00017763	3.90032e-11	43.6427	-0.014	0.0491	0.7751	-	-	-
rs4420638	19	45422946	G	A	0.00185022	0.000208391	6.79986e-19	78.8295	-0.0763	0.0499	0.126	-	-	-
rs4665492	2	21294039	C	A	0.00120432	0.000171905	2.49977e-12	49.0803	-0.0583	0.0476	0.2212	-	-	-
rs964184	11	116648917	C	G	-0.00176241	0.000239737	1.99986e-13	54.0435	0.0395	0.0612	0.5181	-	-	-
